# Supplementary material for: Potential Biomarkers for Post-Stroke Cognitive Impairment: A Systematic Review and Meta-Analysis
Source: Int J Mol Sci. 2022 Jan 6;23(2):602. doi: 10.3390/ijms23020602 (PMC8775398; doi:10.3390/ijms23020602)
Supplement: Supplementary file 1 [file ijms-23-00602-s001.zip]

Archive with 1 entries (1 files):
- ijms-1481616-Supplementary table1.pdf
